# Supplementary material for: Severe CSF immune cell alterations in cryptococcal meningitis gradually resolve during antifungal therapy
Source: BMC Neurol. 2024 Jul 3;24:229. doi: 10.1186/s12883-024-03742-9 (PMC11221170; doi:10.1186/s12883-024-03742-9)
Supplement: Supplementary file 1 — Supplementary Material 1. [file 12883_2024_3742_MOESM1_ESM.xlsx]

## Sheet: Tabelle1
Group	ID	Sex	Age (y)	HIV	CDC	ART (d0)	Comorbidities	Clinical signs	Disease duration	Time: onset of symptoms to clinical admission	Time: admission to sample taking	Time: symptom onset to sample taking	LP	Microscopy	Blood culture	CSF culture	Cr-Ag (B)	Cr-Ag (CSF)	other cells	Antifungal therapy
CM/HIV+	02	m	55.8	pos	C3	Lamivudin/ Zidovudin, Lopinavir	HIV	dysarthria, gait ataxia	first diagnosis	NA	3 days	NA (> three weeks)	d0	NA	neg	NA	pos	pos	0	Amphotericin B, Flucytosin, Diflucan
CM/HIV-	06	f	56.5	neg			condition after small bowel transplant (04/2011)	Status epilepticus, behavioural changes, psychomotoric slowdown	first diagnosis	onset of symptoms within clinical stay	51 days	three weeks	d0	NA	neg	pos	pos	pos	0	Fluconazol
													d21	NA	neg	NA	pos	pos	0	Fluconazol
													d27	NA	neg	NA	NA	NA	0	Fluconazol
													d33	NA	neg	NA	NA	pos	1	Fluconazol
													d47	NA	neg	NA	pos	pos	0	Fluconazol
													d77	NA	NA	NA	NA	pos	3	Fluconazol
													d113	NA	neg	NA	pos	neg	0	Fluconazol
													d371	NA	neg	neg	pos	neg	0	Fluconazol
CM/HIV+	10	m	36.2	pos	C3	no ART	HIV	somnolence	10 months	follow-up (10 months)	2 days	no symptoms at sample taking	d0	neg	NA	NA	NA	pos	0	Fluconazol
													d42	NA	NA	NA	pos	pos	2	Fluconazol
													d82	NA	NA	NA	pos	pos	0	Fluconazol, Flucytosin, Amphotericin B
													d146	neg	NA	NA	NA	pos	0	Fluconazol
													d265	NA	NA	NA	pos	pos	1	Fluconazol
													d638	NA	NA	NA	pos	neg	0	Fluconazol
CM/HIV-	12	f	76.1	neg			B cell Non-Hodgkin lymphoma	headache	first diagnosis	≥ four weeks	3 days	four weeks	d0	neg	NA	pos	neg	neg	8	Fluconazol, Amphotericin B
													d58	neg	NA	NA	NA	NA	0	Fluconazol
													d299	neg	NA	neg	neg	neg	0	Fluxconazol
													d515	neg	NA	neg	NA	neg	0	Fluconazol
CM/HIV+	21	m	46.1	pos	C3	no ART	HIV	headache, visual disturbance, diplopia	first diagnosis	4 days	16 days	three weeks	d0	NA	NA	NA	pos	pos	60	Fluconazol, Flucytosin, Amphotericin B
													d26	NA	NA	NA	pos	pos	21	Fluconazol, Flucytosin, Amphotericin B
													d38	NA	NA	NA	pos	pos	15	Fluconazol
													d94	NA	NA	NA	pos	pos	10	Fluconazol
													d355	NA	NA	NA	pos	neg	0	Fluconazol
													d929	NA	NA	NA	NA	NA	0	Fluconazol
CM/HIV-	22	m	77.6	neg			condition after kidney transplant (03/2019)	desorientation, deterioration of general condition	first diagnosis	four weeks	16 days	six weeks	d0	pos	neg	pos	NA	pos	115	Fluconazol, Amphotericin B
													d638	pos	NA	NA	NA	NA	2	Fluconazol
													d15	neg	NA	neg	NA	pos	1	Fluconazol
													d23	neg	neg	neg	NA	pos	0	Fluconazol
													d83	neg	NA	neg	NA	pos	0	Fluconazol
CM/HIV-	24	m	43.3	neg			Sarkoidosis, cryptococcoma resection (2009)	headache, nausea and vomiting	30 months	follow-up (30 months)	1 days	no symptoms at sample taking	d0	NA	NA	NA	neg	neg	0	Fluconazol, Pyrimethamin
													d66	NA	NA	NA	neg	neg	0	Fluconazol, Pyrimethamin
Supplementary Table 1: Clinical information and diagnostic work-up of CM patients.
Demographic and clinical data on CM patients, including sex, age, comorbidities and HIV stage, antiretroviral therapy and symptoms at clinical onset of cryptococcal meningits.
Further information are depicted on course of disease, diagnostic work-up (from onset of symptoms to clinical admission and sample taking) and detailed diagnostic results on diagnosis of cryptococcal infection.													y11 d48	NA	NA	NA	NA	NA	0	no
Abbreviations
ART	antiretroviral therapy
B	blood
CDC	Classification System for HIV Infection is the medical classification system used by the United States Centers for Disease Control and Prevention (CDC)
CM	cryptococcal meningitis
Cr-Ag	cryptococcal antigen
CSF	cerebrospoinal fluid
d	day
HIV	Human Immunodeficiency Virus
f	female
LP	lumbar puncture
m	male
NA	not available
neg	negative
pos	positive
y	years
