# Supplementary material for: Severe CSF immune cell alterations in cryptococcal meningitis gradually resolve during antifungal therapy
Source: BMC Neurol. 2024 Jul 3;24:229. doi: 10.1186/s12883-024-03742-9 (PMC11221170; doi:10.1186/s12883-024-03742-9)
Supplement: Supplementary file 2 — Supplementary Material 2. [file 12883_2024_3742_MOESM2_ESM.xlsx]

## Sheet: Tabelle1
(A) CSF: CM vs. Ctrl			(B) CSF: CM vs. HIV			(C) CSF: HIV vs. Ctrl			(D) Blood: CM vs. Ctrl			(E) Blood: CM vs. HIV			(F) Blood: HIV vs. Ctrl
Parameter	AUC		Parameter	AUC		Parameter	AUC		Parameter	AUC		Parameter	AUC		Parameter	AUC
IgG	0.9722		Lactate	0.9102		IgA ratio	0.9935		brightNK	0.9795		Albumin	0.8141		HLADR Tc	0.8681
Albumin ratio	0.9333		Glucose ratio	0.8769		IgA	0.9743		Albumin	0.9444		cMono	0.8131		HLADR CD4CD8	0.8571
IgG ratio	0.9333		NK	0.8241		Protein	0.9615		dimNK	0.8571		Mono	0.8131		HLADR CD8	0.8241
IgA ratio	0.9333		ncMono	0.8131		Albumin ratio	0.9615		CD8	0.8367		NKT	0.8131		CD8	0.8021
Protein	0.9166		iMono	0.7912		Albumin	0.9358		HLADR Tc	0.8367		IgA	0.782		CD4	0.7912
IgM ratio	0.9166		IgA ratio	0.7692		CD4CD8 ratio	0.8901		CD4CD8 ratio	0.8367		ncMono	0.7692		CD4CD8 ratio	0.7802
BCBD	0.9		Granulo	0.7692		IgM ratio	0.8846		CD4	0.8163		iMono	0.7582		HLADR CD4	0.7582
Tc	0.8775		Tc	0.7692		CD4	0.8791		cMono	0.7755		brightNK	0.7582		CD4CD8	0.7252
IgA	0.8611		IgM	0.7564		CD8	0.8791		ncMono	0.7755		Tc	0.7142		CD45	0.7032
NK	0.8571		IgM ratio	0.7384		BCBD	0.8461		Mono	0.7755		Bc	0.7032		Albumin	0.6923
IgM	0.8333		Protein	0.7307		HLADR Tc	0.8241		iMono	0.7551		Plasma	0.6813		Bc	0.6813
Glucose ratio	0.8		IgG ratio	0.7076		OCB	0.8076		HLADR CD8	0.7346		dimNK	0.6813		NK	0.6813
CD4	0.7959		CD4CD8	0.6923		CD45	0.7802		IgA	0.7222		CD45	0.6593		IgA	0.6794
CD8	0.7959		HLADR CD4	0.6703		Cells (/µl)	0.7692		CD4CD8	0.7142		Lympho	0.6373		Tc	0.6703
CD4CD8 ratio	0.7959		Lympho	0.6703		Lympho (/µl)	0.7692		HLADR CD4	0.7142		CD4	0.6263		IgM	0.6538
Plasma	0.7857		Granulo (/µl)	0.6666		IgM	0.7307		Plasma	0.7142		CD4CD8 ratio	0.6263		iMono	0.6483
iMono	0.7755		dimNK	0.6648		NK	0.7252		NKT	0.6938		HLADR CD4CD8	0.5934		dimNK	0.6483
HLADR CD4CD8	0.7619		HLADR CD8	0.6373		HLADR CD8	0.7142		Lympho	0.6734		IgG	0.5897		Mono	0.6373
ncMono	0.7551		brightNK	0.6373		HLADR CD4CD8	0.7051		NK	0.6326		CD8	0.5824		ncMono	0.6263
Albumin	0.75		Albumin ratio	0.6153		HLADR CD4	0.6923		IgG	0.5833		IgM	0.5705		NKT	0.6153
NKT	0.7346		cMono	0.6153		Plasma	0.6923		Tc	0.5714		HLADR CD4	0.5604		brightNK	0.6153
CD4CD8	0.7142		OCB	0.6076		Granulo	0.6813		HLADR CD4CD8	0.551		CD4CD8	0.5494		Plasma	0.5989
HLADR CD4	0.7142		IgA	0.5897		Mono	0.6593		CD45	0.551		NK	0.4835		IgG	0.5448
CD45	0.7142		CD4CD8 ratio	0.5824		dimNK	0.6538		IgM	0.5277		HLADR CD8	0.4725		cMono	0.5219
OCB	0.7		CD45	0.5714		Lympho	0.6373		Granulo	0.4489		Granulo	0.4725		Lympho	0.4285
brightNK	0.6938		IgG	0.5641		Tc	0.6263		Bc	0.4285		HLADR Tc	0.4175		Granulo	0.3956
HLADR Tc	0.6734		HLADR Tc	0.5604		NKT	0.6153
Granulo (/µl)	0.6666		Plasma	0.5549		Glucose ratio	0.6089
Mono	0.653		BCBD	0.5538		Lactate	0.5833
cMono	0.6122		CD8	0.5494		iMono	0.5384
dimNK	0.602		HLADR_CD4CD8	0.5329		brightNK	0.5384
Cells (/µl)	0.5833		Bc	0.5274		cMono	0.5274
Lympho (/µl)	0.5833		Cells (/µl)	0.5128		ncMono	0.5164
Bc	0.5714		Lympho (/µl)	0.5128		Granulo (/µl)	0.5
HLADR CD8	0.5714		Albumin	0.5128		CD4CD8	0.4835
Granulo	0.5714		CD4	0.5054		Bc	0.4065
Lympho	0.4693		Mono	0.4505		IgG ratio	NA
Lactate	NA		NKT	0.4285		IgG	NA
Supplementary Table 2: Area under curve (AUC) values of Receiver Operating Characteristic (ROC) analysis.
Sensitivity and specificity are represented by area under the curve (AUC) values, which range from 1 (perfect distinction) to 0.5 (uninformative).
Comparison of CSF parameters of (A) CM vs. Ctrl (B) CM vs. HIV and (C) HIV vs. Ctrl and comparison of blood parameters in (D) CM vs. Ctrl (E) CM vs. HIV and (F) HIV vs. Ctrl.
Abbreviations
abs	absolute cell coun
AUC	area under the curve
Bc	B cells
BCBD	blood-CSF-barrier disruption
brightNK	CD56 bright natural killer cells
CM	cryptococcal meningitis
cMo	classic monocytes
CD45	CD45 positive leukocytes
CSF	cerebrospoinal fluid
Ctrl	healthy control group
dimNK	CD56 dim natural killer cells
Ery	erythrocytes
Granulo	granulocytes
HIV	Human Immunodeficiency Virus
HLADR	activated T cells
IgA	immunoglobulin A
IgG	immunoglobulin G
Igm	immunoglobulin M
iMono	intermediate monocytes
Lympho	lymphocytes
Mono	monocytes
NA	not available
ncMono	non classic monocytes
NK	natural killer cells
NKT	natural killer T cells
OCB	oligoclonal bands
Plasma	Plasma cells
Tc	T cells
